# Supplementary material for: Unraveling Antimicrobial Resistance Genes and Phenotype Patterns among Enterococcus faecalis Isolated from Retail Chicken Products in Japan
Source: PLoS One. 2015 Mar 17;10(3):e0121189. doi: 10.1371/journal.pone.0121189 (PMC4363150; doi:10.1371/journal.pone.0121189)
Supplement: S1 Dataset — (113 observations for 11 variables) (CSV) [file pone.0121189.s001.csv]

ant6	aph3	ermb	tetm	teto	tetl	DSM_L	DSM_H	EM	OTC_L	OTC_H
0	0	0	0	1	1	0	0	0	0	0
0	0	0	0	1	1	0	0	0	0	0
0	0	0	0	0	0	0	0	0	0	0
0	0	0	0	0	0	0	0	0	0	0
0	0	0	0	0	0	0	0	0	0	0
0	0	0	0	0	1	0	0	0	0	0
0	0	0	0	0	0	0	0	0	0	0
0	0	0	0	0	0	0	0	0	0	0
0	0	0	0	0	0	0	0	0	0	0
0	0	0	0	0	0	0	0	0	0	0
0	0	0	0	0	0	0	0	0	0	0
0	0	0	0	0	0	0	0	0	0	0
0	0	0	0	0	0	0	0	0	0	0
0	0	0	0	0	0	0	0	0	0	0
0	0	0	0	0	0	0	0	0	0	0
0	0	0	0	0	0	0	0	0	0	0
0	0	0	0	1	1	0	0	0	0	0
0	0	0	0	0	0	0	0	0	0	0
0	0	0	0	0	0	0	0	0	0	0
0	0	0	0	0	0	0	0	0	0	0
0	0	0	0	0	0	0	0	0	0	0
0	0	0	0	0	0	0	0	0	0	0
0	0	0	0	0	0	0	0	0	0	0
0	0	0	0	0	0	0	0	0	0	0
0	0	0	1	0	0	0	0	0	1	0
0	0	0	1	0	0	0	0	0	1	0
0	0	0	1	0	0	0	0	0	1	0
0	0	0	1	0	0	0	0	0	1	0
0	0	0	0	0	0	0	0	0	1	0
0	0	0	0	0	0	0	0	0	1	0
0	0	0	0	0	0	0	0	0	1	0
0	0	0	0	1	0	0	0	0	1	0
0	0	0	1	0	0	0	0	0	1	0
0	0	0	1	0	1	0	0	0	0	1
0	0	0	1	0	1	0	0	0	0	1
0	0	0	0	1	1	0	0	0	0	1
0	0	0	1	0	1	0	0	0	0	1
0	0	0	0	0	1	0	0	0	0	1
0	0	0	1	0	1	0	0	0	0	1
0	0	0	0	0	1	0	0	0	0	1
0	0	0	1	0	1	0	0	0	0	1
0	0	0	0	0	0	0	0	1	0	0
0	0	1	0	0	0	0	0	1	0	0
0	0	0	0	0	0	0	0	1	0	0
0	0	0	0	0	0	0	0	1	0	0
0	1	1	0	0	0	0	0	1	0	0
0	1	1	0	0	0	0	0	1	0	0
0	0	0	0	0	0	0	0	1	0	0
0	1	1	0	0	0	0	0	1	0	0
0	0	1	0	0	0	0	0	1	0	0
0	0	0	0	1	0	0	0	1	1	0
0	0	0	0	1	1	0	0	1	1	0
0	0	0	0	1	0	0	0	1	1	0
0	0	0	0	1	1	0	0	1	1	0
0	0	1	1	0	1	0	0	1	0	1
0	0	0	1	0	1	0	0	1	0	1
0	0	0	0	0	0	1	0	0	0	0
0	0	0	0	0	0	1	0	0	0	0
0	0	0	0	0	0	1	0	0	0	0
0	0	0	0	0	0	1	0	0	0	0
0	0	0	0	0	0	1	0	0	0	0
0	0	0	0	0	0	1	0	0	0	0
0	0	0	0	0	0	1	0	0	0	0
0	0	0	0	0	0	1	0	0	0	0
0	0	0	0	0	0	1	0	0	0	0
0	0	0	0	1	1	1	0	0	1	0
0	0	0	1	0	0	1	0	0	1	0
0	0	0	1	0	0	1	0	0	1	0
0	0	0	1	0	0	1	0	0	1	0
0	0	0	0	1	1	1	0	0	1	0
0	0	0	1	0	1	1	0	0	0	1
0	0	0	0	0	1	1	0	0	0	1
0	0	0	1	0	1	1	0	0	0	1
0	0	0	0	0	0	1	0	0	0	1
0	0	0	1	0	1	1	0	0	0	1
0	0	0	1	0	1	1	0	0	0	1
0	0	0	0	0	1	1	0	0	0	1
0	0	1	0	0	0	1	0	1	0	0
0	0	1	0	0	0	1	0	1	0	0
0	0	0	0	1	0	1	0	1	1	0
0	0	1	1	0	1	1	0	1	1	0
0	1	1	0	0	1	1	0	1	0	1
0	0	1	0	0	1	1	0	1	0	1
1	1	1	0	0	1	1	0	1	0	1
1	1	0	0	0	1	0	1	0	1	0
1	1	0	0	1	0	0	1	0	1	0
0	0	0	1	0	0	0	1	0	1	0
1	0	0	0	1	1	0	1	0	1	0
0	0	0	1	0	1	0	1	0	0	1
0	0	0	1	0	1	0	1	0	0	1
1	1	1	1	1	1	0	1	1	0	1
1	1	1	0	0	1	0	1	1	0	1
1	1	0	0	0	0	0	1	0	0	0
1	1	0	1	0	0	0	1	0	0	0
1	1	1	0	0	1	0	1	1	0	1
0	0	1	1	0	1	0	1	1	0	1
0	1	1	0	0	1	0	1	1	0	1
1	1	1	1	0	1	0	1	1	0	1
0	0	1	1	0	1	0	1	1	0	1
1	1	1	1	0	1	0	1	1	0	1
1	1	1	1	0	1	0	1	1	0	1
1	1	1	0	0	1	0	1	1	0	1
1	1	1	0	0	1	0	1	1	0	1
1	1	0	0	0	0	0	1	0	0	0
1	1	1	0	0	1	0	1	1	0	1
0	1	1	1	0	1	0	1	1	0	1
1	1	1	1	0	1	0	1	1	0	1
1	1	1	1	0	1	0	1	1	0	1
1	1	1	1	0	1	0	1	1	0	1
1	1	1	1	0	1	0	1	1	0	1
1	1	1	1	0	1	0	1	1	0	1
1	1	1	1	0	1	0	1	1	0	1
1	1	1	1	0	1	0	1	1	0	1
